# Supplementary material for: Expression and Significance of the HIP/PAP and RegIIIγ Antimicrobial Peptides during Mammalian Urinary Tract Infection
Source: PLoS One. 2015 Dec 10;10(12):e0144024. doi: 10.1371/journal.pone.0144024 (PMC4675559; doi:10.1371/journal.pone.0144024)
Supplement: S1 Table — (XLSX) [file pone.0144024.s007.xlsx]

## Sheet: Sheet1
	Gene	Forward	Reverse
	RegIIIg	5'-GACAAGATGCTTCCCCGTAT-3'	5'-GGCATCTTTCTTGGCAACTT-3'
	RegIIIβ	5'-GTCAAGAGCTTCTGGATTTC-3'	5'-GCTTTTTCTAGGTGAGTCTTC-3'
	S100a8	5'-ATGCCCTCTACAAGAATGAC-3'	5'-TTATCACCATCGCAAGGAAC-3'
	S100a9	5'-CAAATGGTGGAAGCACAGTTG-3'	5'-TGCCATCAGCATCATACACTC-3'
	Lcn2	5'-ATATGCACAGGTATCCTCAG-3'	5'-GAAACGTTCCTTCAGTTCAG-3'
	Ltf	5'-CAAAAGGATAGATTCCCCAAC-3'	5'-GTAACTCCTCAAATACCGTG-3'
	Gapdh	5'-CTGGAGAAACCTGCCAAGTA-3'	5'-TGTTGCTGTAGCCGTATTCA-3'
