# Supplementary material for: Expression and Significance of the HIP/PAP and RegIIIγ Antimicrobial Peptides during Mammalian Urinary Tract Infection
Source: PLoS One. 2015 Dec 10;10(12):e0144024. doi: 10.1371/journal.pone.0144024 (PMC4675559; doi:10.1371/journal.pone.0144024)
Supplement: S2 Table — (XLSX) [file pone.0144024.s008.xlsx]

## Sheet: AMP List - Table S1
	Cathelicidin	b-Defensins	C-type Lectins
	Camp	Defb1	Reg1
	a-Defensins	Defb2	Reg2
	Defa-rs4	Defb3	Reg3a
	Defa-rs7	Defb4	Reg3b
	Defa1	Defb5	Reg3g
	Defa2	Defb6	Reg3d
	Defa3	Defb7	Reg4
	Defa4	Defb8	Ribonucleases
	Defa5	Defb9	Ang1
	Defa6	Defb10	Ang2
	Defa7	Defb11	Ang4
	Defa8	Defb12	Ang5
	Defa9	Defb13	Ang6
	Defa10	Defb14	Ear1
	Defa11	Defb15	Ear2
	Defa13	Defb17	Ear3
	Defa14	Defb18	Ear5
	Defa15	Defb19	Ear6
	Defa16	Defb20	Ear7
	Defa17	Defb25	Ear8
	Defa20	Defb28	Ear9
	Defa21	Defb29	Ear10
	Defa22	Defb30	Ear11
	Defa23	Defb33	Ear12
	Defa24	Defb34	Ear13
	Defa25	Defb35	Ear14
	Defa26	Defb36	RNase1
	Metal scavenging proteins	Defb37	RNase4
	S100a8	Defb38	RNase6
	S100a9	Defb39	RNase9
	Lcn2	Defb40	RNase10
	Ltf	Defb41	RNase11
		Defb42	RNase12
		Defb43	RNase13
		Defb50
